# Supplementary material for: Visualizing Psychological Networks: A Tutorial in R
Source: Front Psychol. 2018 Sep 19;9:1742. doi: 10.3389/fpsyg.2018.01742 (PMC6156459; doi:10.3389/fpsyg.2018.01742)
Supplement: Supplementary file 2 [file Data_Sheet_2.ZIP]

Archive with 2 entries (2 files):
- Data/Rogers.Rdata
- Data/Rogers_Adolescent.Rdata
