# Supplementary material for: Visualizing Psychological Networks: A Tutorial in R
Source: Front Psychol. 2018 Sep 19;9:1742. doi: 10.3389/fpsyg.2018.01742 (PMC6156459; doi:10.3389/fpsyg.2018.01742)
Supplement: Supplementary file 3 [file Data_Sheet_3.zip]

Archive with 1 entries (1 files):
- Copy of Code - R File.R
